# Supplementary material for: Autoantigens in the trabecular meshwork and glaucoma‐specific alterations in the natural autoantibody repertoire
Source: Clin Transl Immunology. 2020 Feb 29;9(3):e01101. doi: 10.1002/cti2.1101 (PMC7049230; doi:10.1002/cti2.1101)
Supplement: Supplementary file 2 [file CTI2-9-e01101-s002.xlsx]

## Sheet: Table S1
Autoantigens in the Trabecular meshwork and glaucoma specific alterations in the natural autoantibody repertoire
Vanessa M. Beutgen, Carsten Schmelter, Norbert Pfeiffer, Franz H. Grus
Supplementary material
Supplementary table 1
Uniprot accession	Entry name	LFQ intensity CG1	LFQ intensity CG2	LFQ intensity CG3	LFQ intensity CH1	LFQ intensity CH2	LFQ intensity CH3	LFQ intensity KA1	LFQ intensity KA2	LFQ intensity M1	LFQ intensity M2	LFQ intensity M3	LFQ intensity M4	LFQ intensity M5	LFQ intensity M6	LFQ intensity PG1	LFQ intensity PG2	LFQ intensity PG3	LFQ intensity PH1	LFQ intensity PH2	LFQ intensity PH3	C: Only identified by site	C: Reverse	C: Potential contaminant	N: Peptides	N: Razor + unique peptides	N: Unique peptides	N: Sequence coverage [%]	N: Unique + razor sequence coverage [%]	N: Unique sequence coverage [%]	N: Mol. weight [kDa]	N: Q-value	N: Score	N: Intensity	N: MS/MS Count	T: Protein IDs	T: Majority protein IDs
O00159	MYO1C_HUMAN	23.3878	23.6278	24.3343	20.911	20.7992	21.639	NaN	NaN	NaN	NaN	NaN	NaN	NaN	NaN	23.7068	23.4822	23.5139	20.6355	21.7894	22.0717				5	5	5	6.4	6.4	6.4	121.68	0	56.873	18397000	27	sp|O00159|MYO1C_HUMAN	sp|O00159|MYO1C_HUMAN
O00267	SPT5H_HUMAN	20.8117	NaN	NaN	20.3952	21.0031	20.8948	NaN	NaN	NaN	NaN	NaN	NaN	NaN	NaN	21.6841	NaN	21.1957	NaN	21.8854	21.8095				1	1	1	1.7	1.7	1.7	121	0.0057971	6.5148	4519500	8	sp|O00267|SPT5H_HUMAN	sp|O00267|SPT5H_HUMAN
O00303	EIF3F_HUMAN	23.0681	22.5769	23.9365	22.2711	21.6694	23.1121	NaN	NaN	NaN	NaN	NaN	NaN	NaN	NaN	23.0542	22.3642	23.3741	20.0321	22.1721	22.9806				1	1	1	5.3	5.3	5.3	37.563	0	58.691	18278000	38	sp|O00303|EIF3F_HUMAN	sp|O00303|EIF3F_HUMAN
O00629	IMA3_HUMAN	21.5129	20.3391	21.2542	20.2877	NaN	NaN	NaN	NaN	NaN	NaN	NaN	NaN	NaN	NaN	21.1915	20.123	NaN	18.3985	NaN	19.5946				1	1	1	3.3	3.3	3.3	57.886	0	18.483	2725800	13	sp|O00629|IMA3_HUMAN	sp|O00629|IMA3_HUMAN
O15013	ARHGA_HUMAN	21.3767	21.8605	22.3704	21.123	NaN	21.9765	NaN	NaN	NaN	NaN	NaN	NaN	NaN	NaN	21.3895	NaN	22.2852	19.1594	NaN	21.545				3	3	3	2.5	2.5	2.5	151.61	0	32.876	6377000	23	sp|O15013|ARHGA_HUMAN;sp|Q9HCE6|ARGAL_HUMAN	sp|O15013|ARHGA_HUMAN
O43294	TGFI1_HUMAN	NaN	NaN	NaN	20.5949	19.298	20.9769	NaN	NaN	NaN	NaN	NaN	NaN	NaN	NaN	NaN	NaN	NaN	19.3821	NaN	20.9612				1	1	1	4.3	4.3	4.3	49.814	0	19.804	2295400	5	sp|O43294|TGFI1_HUMAN	sp|O43294|TGFI1_HUMAN
O60610	DIAP1_HUMAN	NaN	NaN	21.522	NaN	NaN	21.0026	NaN	NaN	NaN	NaN	NaN	NaN	NaN	NaN	NaN	NaN	NaN	19.4342	20.8275	20.4151				2	2	2	2.4	2.4	2.4	141.35	0	11.16	2475500	6	sp|O60610|DIAP1_HUMAN	sp|O60610|DIAP1_HUMAN
Q99880	H2B1L_HUMAN	23.1267	23.3182	22.3127	25.4015	22.9275	24.7217	NaN	NaN	NaN	NaN	NaN	NaN	NaN	NaN	24.1969	23.8311	NaN	27.112	23.782	24.3769				5	5	5	40.5	40.5	40.5	13.952	0	86.61	220880000	35	sp|Q99880|H2B1L_HUMAN;sp|Q99879|H2B1M_HUMAN;sp|Q99877|H2B1N_HUMAN;sp|Q93079|H2B1H_HUMAN;sp|Q5QNW6|H2B2F_HUMAN;sp|P62807|H2B1C_HUMAN;sp|P58876|H2B1D_HUMAN;sp|P57053|H2BFS_HUMAN;sp|O60814|H2B1K_HUMAN;sp|Q16778|H2B2E_HUMAN;sp|P33778|H2B1B_HUMAN;sp|P23527|H2B1O_HUMAN;sp|P06899|H2B1J_HUMAN;sp|Q8N257|H2B3B_HUMAN;sp|Q96A08|H2B1A_HUMAN	sp|Q99880|H2B1L_HUMAN;sp|Q99879|H2B1M_HUMAN;sp|Q99877|H2B1N_HUMAN;sp|Q93079|H2B1H_HUMAN;sp|Q5QNW6|H2B2F_HUMAN;sp|P62807|H2B1C_HUMAN;sp|P58876|H2B1D_HUMAN;sp|P57053|H2BFS_HUMAN;sp|O60814|H2B1K_HUMAN;sp|Q16778|H2B2E_HUMAN;sp|P33778|H2B1B_HUMAN;sp|P23527|H2B1O_HUMAN;sp|P06899|H2B1J_HUMAN;sp|Q8N257|H2B3B_HUMAN;sp|Q96A08|H2B1A_HUMAN
O94903	PLPHP_HUMAN	24.1513	25.2394	25.0848	23.4072	23.8963	24.0919	NaN	NaN	NaN	NaN	NaN	NaN	NaN	NaN	24.7889	25.6101	24.3115	21.2107	23.9283	23.8881				3	3	3	17.5	17.5	17.5	30.344	0	82.066	64806000	39	sp|O94903|PLPHP_HUMAN	sp|O94903|PLPHP_HUMAN
O95373	IPO7_HUMAN	NaN	20.0313	NaN	NaN	19.0286	19.8105	NaN	NaN	NaN	NaN	NaN	NaN	NaN	NaN	NaN	19.4139	NaN	18.1526	19.5852	20.7094				2	2	2	3	3	3	119.52	0	13.685	1431500	8	sp|O95373|IPO7_HUMAN	sp|O95373|IPO7_HUMAN
P00338	LDHA_HUMAN	22.2313	NaN	22.32	22.6138	21.7407	22.8874	NaN	NaN	NaN	NaN	NaN	NaN	NaN	NaN	21.4893	NaN	22.3239	21.4913	22.2579	22.949				3	3	3	13.9	13.9	13.9	36.688	0	49.225	14510000	19	sp|P00338|LDHA_HUMAN	sp|P00338|LDHA_HUMAN
P05141	ADT2_HUMAN	24.1724	23.6038	23.1608	24.1345	24.4442	22.6503	NaN	NaN	NaN	NaN	NaN	NaN	NaN	NaN	24.2347	23.2971	22.9857	24.3091	23.4124	22.5226				5	5	2	17.1	17.1	7.4	32.852	0	43.436	55738000	40	sp|P05141|ADT2_HUMAN;sp|P12235|ADT1_HUMAN;sp|Q9H0C2|ADT4_HUMAN	sp|P05141|ADT2_HUMAN
P06493	CDK1_HUMAN	21.0712	21.4259	21.5594	NaN	NaN	20.4078	NaN	NaN	NaN	NaN	NaN	NaN	NaN	NaN	21.1817	21.1112	21.552	NaN	NaN	NaN				1	1	1	6.7	6.7	6.7	34.095	0	8.3771	3078500	7	sp|P06493|CDK1_HUMAN	sp|P06493|CDK1_HUMAN
P06576	ATPB_HUMAN	22.0768	22.6494	23.0015	22.2567	NaN	21.7935	NaN	NaN	NaN	NaN	NaN	NaN	NaN	NaN	21.8584	21.8537	22.9962	20.1808	21.4934	22.2273				4	4	4	12.5	12.5	12.5	56.559	0	50.8	11570000	21	sp|P06576|ATPB_HUMAN	sp|P06576|ATPB_HUMAN
P06748	NPM_HUMAN	NaN	24.7948	25.111	24.4868	23.4389	25.1834	NaN	NaN	NaN	NaN	NaN	NaN	NaN	NaN	24.4904	23.7722	25.2644	23.9382	24.1169	NaN				7	7	7	33.7	33.7	33.7	32.575	0	86.978	78904000	21	sp|P06748|NPM_HUMAN	sp|P06748|NPM_HUMAN
P07814	SYEP_HUMAN	26.3313	24.9014	26.7027	25.2635	24.7384	25.9107	NaN	NaN	NaN	NaN	NaN	NaN	NaN	NaN	26.1132	25.4756	26.1529	22.3803	25.0301	25.9443				17	17	17	16.5	16.5	16.5	170.59	0	274.53	143140000	93	sp|P07814|SYEP_HUMAN	sp|P07814|SYEP_HUMAN
P08238	HS90B_HUMAN	23.1028	24.8954	24.9096	23.1178	25.2731	23.6235	NaN	NaN	NaN	NaN	NaN	NaN	NaN	NaN	23.4103	24.7207	24.7343	NaN	24.7185	24.4956				14	13	8	26.2	24.6	16.6	83.263	0	128.44	55269000	69	sp|P08238|HS90B_HUMAN;sp|Q58FF7|H90B3_HUMAN;sp|Q14568|HS902_HUMAN;sp|Q58FF6|H90B4_HUMAN	sp|P08238|HS90B_HUMAN
Q8WU68	U2AF4_HUMAN	NaN	NaN	NaN	21.7081	21.935	22.5808	NaN	NaN	NaN	NaN	NaN	NaN	NaN	NaN	NaN	NaN	NaN	20.5492	22.2464	22.0754				1	1	1	5.5	5.5	5.5	25.743	0	17.739	8042300	5	sp|Q8WU68|U2AF4_HUMAN;sp|Q01081|U2AF1_HUMAN;sp|P0DN76|U2AF5_HUMAN	sp|Q8WU68|U2AF4_HUMAN;sp|Q01081|U2AF1_HUMAN;sp|P0DN76|U2AF5_HUMAN
P10809	CH60_HUMAN	24.1399	23.6092	24.8353	22.8972	NaN	23.2654	NaN	NaN	NaN	NaN	NaN	NaN	NaN	NaN	24.1881	22.209	24.1733	20.3289	NaN	23.4387				7	7	7	16.6	16.6	16.6	61.054	0	81.728	26439000	43	sp|P10809|CH60_HUMAN	sp|P10809|CH60_HUMAN
P11216	PYGB_HUMAN	22.2072	NaN	22.4675	22.2134	NaN	NaN	NaN	NaN	NaN	NaN	NaN	NaN	NaN	NaN	NaN	22.8207	NaN	19.7749	23.0157	21.7872				2	2	2	3.3	3.3	3.3	96.695	0	17.494	11409000	12	sp|P11216|PYGB_HUMAN	sp|P11216|PYGB_HUMAN
P12814	ACTN1_HUMAN	NaN	NaN	NaN	22.0138	22.6116	23.7847	NaN	NaN	NaN	NaN	NaN	NaN	NaN	NaN	NaN	21.9474	NaN	22.157	23.503	23.9215				4	4	4	8.1	8.1	8.1	103.06	0	51.112	16132000	20	sp|P12814|ACTN1_HUMAN;sp|O43707|ACTN4_HUMAN;sp|P35609|ACTN2_HUMAN;sp|Q08043|ACTN3_HUMAN	sp|P12814|ACTN1_HUMAN;sp|O43707|ACTN4_HUMAN
P13010	XRCC5_HUMAN	21.6413	20.9464	22.5564	26.4581	20.5164	25.184	NaN	NaN	NaN	NaN	NaN	NaN	NaN	NaN	22.0517	20.8479	21.1419	26.1617	21.7585	24.4884				12	12	12	27.9	27.9	27.9	82.704	0	181.93	146980000	65	sp|P13010|XRCC5_HUMAN	sp|P13010|XRCC5_HUMAN
P14868	SYDC_HUMAN	22.28	21.9001	22.9261	23.1995	23.2939	23.9564	NaN	NaN	NaN	NaN	NaN	NaN	NaN	NaN	23.2843	22.9633	22.6413	23.2062	23.1644	22.7843				5	5	5	10.2	10.2	10.2	57.136	0	34.465	29213000	28	sp|P14868|SYDC_HUMAN	sp|P14868|SYDC_HUMAN
P15880	RS2_HUMAN	24.7013	24.1305	25.0674	24.5543	23.8978	24.3181	NaN	NaN	NaN	NaN	NaN	NaN	NaN	NaN	24.0996	24.9884	24.4047	24.0761	24.5537	24.2674				5	5	5	18.8	18.8	18.8	31.324	0	70.339	76452000	29	sp|P15880|RS2_HUMAN	sp|P15880|RS2_HUMAN
P17655	CAN2_HUMAN	NaN	22.3117	NaN	21.8182	20.0196	NaN	NaN	NaN	NaN	NaN	NaN	NaN	NaN	NaN	20.7954	22.5385	21.8521	NaN	22.3017	NaN				2	2	2	5.3	5.3	5.3	79.994	0	18.865	4838200	8	sp|P17655|CAN2_HUMAN	sp|P17655|CAN2_HUMAN
P17812	PYRG1_HUMAN	22.1031	22.6734	22.6823	21.663	21.1067	22.385	NaN	NaN	NaN	NaN	NaN	NaN	NaN	NaN	21.3601	22.4758	22.1338	NaN	22.1484	NaN				2	2	2	5.8	5.8	5.8	66.69	0	34.746	8935900	15	sp|P17812|PYRG1_HUMAN	sp|P17812|PYRG1_HUMAN
P19338	NUCL_HUMAN	NaN	23.4944	24.3923	NaN	25.2998	23.851	NaN	NaN	NaN	NaN	NaN	NaN	NaN	NaN	22.0192	25.2434	23.3487	NaN	26.2394	24.383				10	10	10	18.2	18.2	18.2	76.613	0	233.78	50893000	31	sp|P19338|NUCL_HUMAN	sp|P19338|NUCL_HUMAN
P21333	FLNA_HUMAN	24.7166	25.6142	25.591	25.7895	26.3374	26.0291	NaN	NaN	NaN	NaN	NaN	NaN	NaN	NaN	24.7046	25.8307	25.493	24.5591	26.6274	26.5047				24	24	20	13.9	13.9	12.3	280.74	0	259.46	203000000	110	sp|P21333|FLNA_HUMAN;sp|Q14315|FLNC_HUMAN	sp|P21333|FLNA_HUMAN
P25205	MCM3_HUMAN	21.807	23.2818	22.8962	22.1399	22.466	22.3057	NaN	NaN	NaN	NaN	NaN	NaN	NaN	NaN	23.2988	NaN	23.4017	NaN	22.6175	22.5749				4	4	4	8.3	8.3	8.3	90.98	0	33.608	13797000	20	sp|P25205|MCM3_HUMAN	sp|P25205|MCM3_HUMAN
P25705	ATPA_HUMAN	24.0471	24.6941	24.7311	23.6243	23.3261	24.8348	NaN	NaN	NaN	NaN	NaN	NaN	NaN	NaN	24.4513	24.355	24.799	22.9668	24.3389	24.8458				9	9	9	26.4	26.4	26.4	59.75	0	208.96	63438000	46	sp|P25705|ATPA_HUMAN	sp|P25705|ATPA_HUMAN
P26599	PTBP1_HUMAN	21.9581	21.8344	22.4648	22.1134	NaN	22.1823	NaN	NaN	NaN	NaN	NaN	NaN	NaN	NaN	21.7527	21.9524	22.178	20.4832	21.7783	21.9539				1	1	1	4	4	4	57.221	0	7.371	10013000	15	sp|P26599|PTBP1_HUMAN	sp|P26599|PTBP1_HUMAN
P26639	SYTC_HUMAN	22.4359	23.1554	NaN	25.0939	24.5574	25.552	NaN	NaN	NaN	NaN	NaN	NaN	NaN	NaN	23.2697	21.683	21.1789	22.801	23.8597	25.2343				7	7	7	11.1	11.1	11.1	83.434	0	78.056	59704000	53	sp|P26639|SYTC_HUMAN;sp|A2RTX5|SYTC2_HUMAN	sp|P26639|SYTC_HUMAN
P63104	1433Z_HUMAN	22.2281	23.2924	NaN	NaN	NaN	22.8598	NaN	NaN	NaN	NaN	NaN	NaN	NaN	NaN	22.6651	22.9733	22.9898	NaN	NaN	NaN				1	1	1	4.1	4.1	4.1	27.745	0	26.003	8273000	7	sp|P63104|1433Z_HUMAN;sp|P27348|1433T_HUMAN;sp|Q04917|1433F_HUMAN;sp|P31946|1433B_HUMAN;sp|P61981|1433G_HUMAN;sp|P31947|1433S_HUMAN;sp|P62258|1433E_HUMAN	sp|P63104|1433Z_HUMAN;sp|P27348|1433T_HUMAN;sp|Q04917|1433F_HUMAN;sp|P31946|1433B_HUMAN;sp|P61981|1433G_HUMAN;sp|P31947|1433S_HUMAN;sp|P62258|1433E_HUMAN
P27708	PYR1_HUMAN	23.5364	24.4105	NaN	NaN	NaN	NaN	NaN	NaN	NaN	NaN	NaN	NaN	NaN	NaN	23.0112	24.3021	24.3725	NaN	NaN	NaN				9	9	9	6.5	6.5	6.5	242.98	0	66.378	16440000	23	sp|P27708|PYR1_HUMAN	sp|P27708|PYR1_HUMAN
P29401	TKT_HUMAN	NaN	NaN	NaN	21.532	21.1132	21.9451	NaN	NaN	NaN	NaN	NaN	NaN	NaN	NaN	NaN	NaN	NaN	20.6397	22.1495	21.8314				2	2	2	6.9	6.9	6.9	67.877	0	38.419	5039400	8	sp|P29401|TKT_HUMAN	sp|P29401|TKT_HUMAN
P31040	SDHA_HUMAN	NaN	NaN	NaN	20.6544	NaN	21.4394	NaN	NaN	NaN	NaN	NaN	NaN	NaN	NaN	19.6485	NaN	NaN	19.3332	20.4195	20.5723				1	1	1	2.1	2.1	2.1	72.691	0	10.331	2606000	7	sp|P31040|SDHA_HUMAN	sp|P31040|SDHA_HUMAN
P31689	DNJA1_HUMAN	20.7837	NaN	21.2713	20.2791	NaN	20.8718	NaN	NaN	NaN	NaN	NaN	NaN	NaN	NaN	21.2062	20.5124	20.9223	18.602	NaN	21.1098				1	1	1	6	6	6	44.868	0	9.4274	3616700	10	sp|P31689|DNJA1_HUMAN	sp|P31689|DNJA1_HUMAN
P31943	HNRH1_HUMAN	NaN	NaN	NaN	NaN	22.1002	NaN	NaN	NaN	NaN	NaN	NaN	NaN	NaN	NaN	NaN	NaN	NaN	21.2698	23.8405	23.4458				2	1	1	7.6	3.8	3.8	49.229	0	40.091	8871200	4	sp|P31943|HNRH1_HUMAN;sp|P55795|HNRH2_HUMAN	sp|P31943|HNRH1_HUMAN;sp|P55795|HNRH2_HUMAN
P33993	MCM7_HUMAN	24.8001	24.8678	24.8479	23.7106	23.5437	23.44	NaN	NaN	NaN	NaN	NaN	NaN	NaN	NaN	24.7664	24.7005	24.8924	21.4085	24.059	24.4169				7	7	7	14.6	14.6	14.6	81.307	0	56.589	52663000	40	sp|P33993|MCM7_HUMAN	sp|P33993|MCM7_HUMAN
P40227	TCPZ_HUMAN	22.7873	21.7806	23.3872	22.6766	21.7223	23.057	NaN	NaN	NaN	NaN	NaN	NaN	NaN	NaN	22.743	22.5388	23.2924	21.2525	22.4139	23.2838				2	2	2	7.2	7.2	7.2	58.024	0	34.605	18256000	35	sp|P40227|TCPZ_HUMAN	sp|P40227|TCPZ_HUMAN
P40939	ECHA_HUMAN	NaN	21.6426	21.8198	20.8603	NaN	21.1407	NaN	NaN	NaN	NaN	NaN	NaN	NaN	NaN	21.3636	21.0833	21.1972	20.2419	21.0487	21.6214				3	3	3	5.4	5.4	5.4	82.999	0	25.767	6966300	22	sp|P40939|ECHA_HUMAN	sp|P40939|ECHA_HUMAN
P41252	SYIC_HUMAN	26.1661	25.4141	25.8063	25.0837	23.9976	25.1175	NaN	NaN	NaN	NaN	NaN	NaN	NaN	NaN	26.1827	24.3305	25.69	22.5005	23.7988	24.9512				18	18	18	18.1	18.1	18.1	144.5	0	273.46	105990000	102	sp|P41252|SYIC_HUMAN	sp|P41252|SYIC_HUMAN
P42704	LPPRC_HUMAN	22.1826	21.5426	22.5109	21.2479	NaN	21.355	NaN	NaN	NaN	NaN	NaN	NaN	NaN	NaN	21.5592	22.0005	22.231	NaN	NaN	NaN				3	3	3	2.9	2.9	2.9	157.9	0	29.371	5747600	22	sp|P42704|LPPRC_HUMAN	sp|P42704|LPPRC_HUMAN
P43490	NAMPT_HUMAN	23.267	23.3385	23.171	23.2897	22.6921	NaN	NaN	NaN	NaN	NaN	NaN	NaN	NaN	NaN	23.4165	23.941	NaN	NaN	22.3512	22.7869				1	1	1	5.9	5.9	5.9	55.52	0	10.731	17293000	5	sp|P43490|NAMPT_HUMAN	sp|P43490|NAMPT_HUMAN
P46782	RS5_HUMAN	22.3723	21.3399	22.2324	22.8171	20.9938	22.3042	NaN	NaN	NaN	NaN	NaN	NaN	NaN	NaN	22.4769	21.5552	22.1942	21.5094	21.7981	22.214				1	1	1	13.7	13.7	13.7	22.876	0	30.311	14033000	22	sp|P46782|RS5_HUMAN	sp|P46782|RS5_HUMAN
P46940	IQGA1_HUMAN	24.3444	24.9449	24.593	22.7797	22.4357	22.9425	NaN	NaN	NaN	NaN	NaN	NaN	NaN	NaN	24.3108	24.7215	25.0784	21.029	NaN	23.0324				9	9	9	9.2	9.2	9.2	189.25	0	124.05	39293000	43	sp|P46940|IQGA1_HUMAN	sp|P46940|IQGA1_HUMAN
P47897	SYQ_HUMAN	22.9975	NaN	23.0246	22.7486	22.5271	22.3438	NaN	NaN	NaN	NaN	NaN	NaN	NaN	NaN	22.9486	NaN	22.8411	21.8621	23.4595	NaN				7	7	7	12	12	12	87.798	0	60.039	21447000	26	sp|P47897|SYQ_HUMAN	sp|P47897|SYQ_HUMAN
P49327	FAS_HUMAN	25.5004	25.6981	25.8218	24.884	24.4201	25.1559	NaN	NaN	NaN	NaN	NaN	NaN	NaN	NaN	24.9885	25.7575	25.5671	23.1813	25.2976	25.3131				15	15	15	9.8	9.8	9.8	273.42	0	182.86	102820000	103	sp|P49327|FAS_HUMAN	sp|P49327|FAS_HUMAN
P50454	SERPH_HUMAN	24.3081	24.6478	24.8411	24.0415	23.5384	24.5992	NaN	NaN	NaN	NaN	NaN	NaN	NaN	NaN	24.4044	24.6326	24.6142	23.0282	24.5082	24.8739				8	8	8	27	27	27	46.44	0	67.466	68509000	53	sp|P50454|SERPH_HUMAN	sp|P50454|SERPH_HUMAN
P52597	HNRPF_HUMAN	23.9714	23.9401	NaN	25.0041	24.5366	25.1252	NaN	NaN	NaN	NaN	NaN	NaN	NaN	NaN	24.2337	24.1551	23.4966	22.4544	24.8953	25.171				4	4	3	13.3	13.3	9.2	45.671	0	132.9	69800000	24	sp|P52597|HNRPF_HUMAN	sp|P52597|HNRPF_HUMAN
P54136	SYRC_HUMAN	24.5596	23.8009	23.8918	24.0052	23.0753	23.9814	NaN	NaN	NaN	NaN	NaN	NaN	NaN	NaN	24.0824	22.6004	23.0195	22.4827	23.9634	23.6875				11	11	11	19.5	19.5	19.5	75.378	0	80.271	40243000	44	sp|P54136|SYRC_HUMAN	sp|P54136|SYRC_HUMAN
P54886	P5CS_HUMAN	NaN	21.0389	22.0857	21.7374	20.4792	21.6306	NaN	NaN	NaN	NaN	NaN	NaN	NaN	NaN	20.9012	20.8291	NaN	20.458	21.0487	21.6729				2	2	2	4.5	4.5	4.5	87.301	0	25.842	6562900	14	sp|P54886|P5CS_HUMAN	sp|P54886|P5CS_HUMAN
P55072	TERA_HUMAN	25.1267	25.0962	24.9954	24.0438	24.7788	24.9561	NaN	NaN	NaN	NaN	NaN	NaN	NaN	NaN	25.211	25.215	24.9189	22.5289	25.5462	25.3842				8	8	8	16.5	16.5	16.5	89.321	0	99.167	87280000	68	sp|P55072|TERA_HUMAN	sp|P55072|TERA_HUMAN
P55884	EIF3B_HUMAN	22.6248	22.8402	22.853	22.1463	20.2038	23.1617	NaN	NaN	NaN	NaN	NaN	NaN	NaN	NaN	22.5391	22.6773	22.789	19.8555	21.8214	22.7553				2	2	2	5	5	5	92.48	0	25.59	14198000	11	sp|P55884|EIF3B_HUMAN	sp|P55884|EIF3B_HUMAN
P56134	ATPK_HUMAN	21.0525	22.1318	NaN	NaN	NaN	21.184	NaN	NaN	NaN	NaN	NaN	NaN	NaN	NaN	22.4951	21.6876	20.7383	NaN	NaN	NaN				1	1	1	11.7	11.7	11.7	10.918	0	6.8988	3811900	7	sp|P56134|ATPK_HUMAN	sp|P56134|ATPK_HUMAN
P56192	SYMC_HUMAN	22.5669	NaN	22.8296	23.0103	22.4114	22.8087	NaN	NaN	NaN	NaN	NaN	NaN	NaN	NaN	NaN	23.0649	22.4703	NaN	NaN	23.199				2	2	2	2.9	2.9	2.9	101.11	0	19.318	12757000	8	sp|P56192|SYMC_HUMAN	sp|P56192|SYMC_HUMAN
P60228	EIF3E_HUMAN	23.4977	22.7095	23.4225	22.5023	21.9284	23.0422	NaN	NaN	NaN	NaN	NaN	NaN	NaN	NaN	23.527	22.9952	23.7314	20.6883	22.5722	23.4109				2	2	2	7	7	7	52.22	0	37.954	22500000	41	sp|P60228|EIF3E_HUMAN	sp|P60228|EIF3E_HUMAN
P60842	IF4A1_HUMAN	23.5414	23.2818	23.284	23.9762	23.7078	24.2784	NaN	NaN	NaN	NaN	NaN	NaN	NaN	NaN	23.8061	22.6951	23.9144	22.2099	23.7101	24.3949				7	7	7	33.5	33.5	33.5	46.153	0	133.12	41808000	40	sp|P60842|IF4A1_HUMAN;sp|Q14240|IF4A2_HUMAN	sp|P60842|IF4A1_HUMAN
P60981	DEST_HUMAN	21.9576	NaN	NaN	22.9823	22.0024	23.3273	NaN	NaN	NaN	NaN	NaN	NaN	NaN	NaN	22.671	NaN	NaN	21.0805	22.87	23.7975				2	1	1	14.5	10.3	10.3	18.506	0	10.317	16294000	12	sp|P60981|DEST_HUMAN	sp|P60981|DEST_HUMAN
P61313	RL15_HUMAN	23.0061	22.5233	22.9774	23.2522	21.5166	22.0242	NaN	NaN	NaN	NaN	NaN	NaN	NaN	NaN	22.5863	23.3291	22.4145	22.3211	22.6175	23.012				1	1	1	5.9	5.9	5.9	24.146	0	9.4823	23992000	22	sp|P61313|RL15_HUMAN	sp|P61313|RL15_HUMAN
P61978	HNRPK_HUMAN	23.3522	23.3777	22.9036	22.363	24.3912	23.3406	NaN	NaN	NaN	NaN	NaN	NaN	NaN	NaN	23.1355	23.1235	23.4812	21.2633	24.1974	23.1117				4	4	4	11	11	11	50.976	0	56.723	29021000	31	sp|P61978|HNRPK_HUMAN	sp|P61978|HNRPK_HUMAN
P62249	RS16_HUMAN	24.5261	23.936	25.0167	24.2078	24.2345	23.9636	NaN	NaN	NaN	NaN	NaN	NaN	NaN	NaN	24.3063	25.4486	23.9088	23.8798	24.5644	23.9261				2	2	2	14.4	14.4	14.4	16.445	0	16.509	76918000	31	sp|P62249|RS16_HUMAN	sp|P62249|RS16_HUMAN
P62314	SMD1_HUMAN	21.5026	20.2212	21.0836	21.2255	20.3645	NaN	NaN	NaN	NaN	NaN	NaN	NaN	NaN	NaN	NaN	20.6072	21.3356	20.1308	20.3917	21.3759				1	1	1	16.8	16.8	16.8	13.281	0	9.0008	4969900	9	sp|P62314|SMD1_HUMAN	sp|P62314|SMD1_HUMAN
P62805	H4_HUMAN	NaN	NaN	NaN	25.6597	23.3632	23.0343	NaN	NaN	NaN	NaN	NaN	NaN	NaN	NaN	NaN	21.6861	NaN	28.2514	22.9396	20.9449				6	6	6	57.3	57.3	57.3	11.367	0	110.95	348320000	38	sp|P62805|H4_HUMAN	sp|P62805|H4_HUMAN
P62847	RS24_HUMAN	23.2869	22.4934	23.1476	23.3815	21.7332	22.5294	NaN	NaN	NaN	NaN	NaN	NaN	NaN	NaN	NaN	23.4021	22.6035	21.4992	22.9926	22.373				2	2	2	20.3	20.3	20.3	15.423	0	21.543	20107000	13	sp|P62847|RS24_HUMAN	sp|P62847|RS24_HUMAN
Q00005	2ABB_HUMAN	21.7184	21.8615	21.1702	NaN	19.307	19.9326	NaN	NaN	NaN	NaN	NaN	NaN	NaN	NaN	21.3069	21.882	20.9301	NaN	NaN	20.1874				1	1	1	3.2	3.2	3.2	51.71	0	12.481	3771000	11	sp|Q00005|2ABB_HUMAN;sp|P63151|2ABA_HUMAN;sp|Q66LE6|2ABD_HUMAN	sp|Q00005|2ABB_HUMAN;sp|P63151|2ABA_HUMAN;sp|Q66LE6|2ABD_HUMAN
P63241	IF5A1_HUMAN	25.1151	25.0862	25.5592	NaN	NaN	23.9228	NaN	NaN	NaN	NaN	NaN	NaN	NaN	NaN	24.125	24.6039	24.9731	NaN	23.9223	NaN				2	2	2	22.7	22.7	22.7	16.832	0	101.88	43131000	20	sp|P63241|IF5A1_HUMAN;sp|Q9GZV4|IF5A2_HUMAN;sp|Q6IS14|IF5AL_HUMAN	sp|P63241|IF5A1_HUMAN;sp|Q9GZV4|IF5A2_HUMAN;sp|Q6IS14|IF5AL_HUMAN
P68371	TBB4B_HUMAN	24.7517	25.4114	25.2676	26.0616	25.6595	25.08	NaN	NaN	NaN	NaN	NaN	NaN	NaN	NaN	26.1586	26.0124	26.0111	21.956	25.3437	25.6642				19	5	1	51.9	19.3	2.7	49.83	0	109.85	139920000	47	sp|P68371|TBB4B_HUMAN;sp|Q3ZCM7|TBB8_HUMAN	sp|P68371|TBB4B_HUMAN
P78527	PRKDC_HUMAN	20.4859	20.5919	21.9493	23.7076	NaN	21.3812	NaN	NaN	NaN	NaN	NaN	NaN	NaN	NaN	20.7959	21.2595	21.9477	21.3079	21.2014	21.8816				10	10	10	3.9	3.9	3.9	469.08	0	91.831	11804000	29	sp|P78527|PRKDC_HUMAN	sp|P78527|PRKDC_HUMAN
P82673	RT35_HUMAN	20.5216	NaN	NaN	20.449	19.6973	20.6886	NaN	NaN	NaN	NaN	NaN	NaN	NaN	NaN	20.6109	NaN	NaN	NaN	NaN	NaN				1	1	1	3.1	3.1	3.1	36.844	0	9.6039	1718800	7	sp|P82673|RT35_HUMAN	sp|P82673|RT35_HUMAN
Q00610	CLH1_HUMAN	NaN	NaN	NaN	22.0578	20.3708	21.8903	NaN	NaN	NaN	NaN	NaN	NaN	NaN	NaN	NaN	NaN	19.0132	20.6947	NaN	NaN				1	1	1	0.5	0.5	0.5	191.61	0	6.9912	4442100	8	sp|Q00610|CLH1_HUMAN	sp|Q00610|CLH1_HUMAN
Q00839	HNRPU_HUMAN	20.7853	NaN	NaN	NaN	NaN	21.5936	NaN	NaN	NaN	NaN	NaN	NaN	NaN	NaN	NaN	NaN	NaN	18.8258	20.8372	21.0442				3	3	3	6.4	6.4	6.4	90.583	0	36.329	4065000	6	sp|Q00839|HNRPU_HUMAN	sp|Q00839|HNRPU_HUMAN
Q01105	SET_HUMAN	25.4709	26.0469	26.4903	24.5205	25.3563	25.452	NaN	NaN	NaN	NaN	NaN	NaN	NaN	NaN	25.5492	26.1199	25.5808	NaN	25.7395	24.6787				3	3	3	19.3	19.3	19.3	33.488	0	87.007	123530000	24	sp|Q01105|SET_HUMAN;sp|P0DME0|SETLP_HUMAN	sp|Q01105|SET_HUMAN;sp|P0DME0|SETLP_HUMAN
Q02878	RL6_HUMAN	23.1433	23.6164	22.9613	23.1791	22.0712	NaN	NaN	NaN	NaN	NaN	NaN	NaN	NaN	NaN	22.9546	23.3637	22.719	21.4743	NaN	NaN				3	3	3	15.6	15.6	15.6	32.728	0	56.323	18603000	26	sp|Q02878|RL6_HUMAN	sp|Q02878|RL6_HUMAN
Q07021	C1QBP_HUMAN	24.1049	25.2942	24.425	NaN	21.9001	22.5658	NaN	NaN	NaN	NaN	NaN	NaN	NaN	NaN	24.2914	24.7621	24.6303	NaN	22.6764	22.2155				4	4	4	31.9	31.9	31.9	31.362	0	47.511	31663000	26	sp|Q07021|C1QBP_HUMAN	sp|Q07021|C1QBP_HUMAN
Q08J23	NSUN2_HUMAN	NaN	NaN	NaN	23.5577	22.8372	23.7051	NaN	NaN	NaN	NaN	NaN	NaN	NaN	NaN	NaN	NaN	NaN	22.6768	23.8182	24.4429				3	3	3	5.2	5.2	5.2	86.47	0	42.09	20367000	13	sp|Q08J23|NSUN2_HUMAN	sp|Q08J23|NSUN2_HUMAN
Q12769	NU160_HUMAN	21.9766	21.403	22.215	21.1117	20.7715	21.5764	NaN	NaN	NaN	NaN	NaN	NaN	NaN	NaN	21.9129	21.5676	22.0339	19.1635	20.8809	21.3691				3	3	3	3	3	3	162.12	0	35.121	7246700	23	sp|Q12769|NU160_HUMAN	sp|Q12769|NU160_HUMAN
Q13200	PSMD2_HUMAN	22.2961	23.0419	23.1419	22.3346	20.9659	22.4065	NaN	NaN	NaN	NaN	NaN	NaN	NaN	NaN	22.6888	23.0717	22.8831	20.0402	22.6319	22.3825				3	3	3	6.2	6.2	6.2	100.2	0	31.932	14197000	41	sp|Q13200|PSMD2_HUMAN	sp|Q13200|PSMD2_HUMAN
Q14152	EIF3A_HUMAN	23.1204	23.2284	24.0001	21.0488	22.3125	23.0703	NaN	NaN	NaN	NaN	NaN	NaN	NaN	NaN	23.2194	22.6714	23.9799	NaN	22.7746	24.4074				6	6	6	5.9	5.9	5.9	166.57	0	59.362	23210000	29	sp|Q14152|EIF3A_HUMAN	sp|Q14152|EIF3A_HUMAN
Q14203	DCTN1_HUMAN	NaN	21.0505	21.5324	21.5206	20.4276	21.2125	NaN	NaN	NaN	NaN	NaN	NaN	NaN	NaN	NaN	22.0594	21.487	NaN	NaN	21.838				3	3	3	3.7	3.7	3.7	141.69	0	22.118	4644600	11	sp|Q14203|DCTN1_HUMAN	sp|Q14203|DCTN1_HUMAN
Q14566	MCM6_HUMAN	22.4024	22.0401	22.3265	20.8377	NaN	NaN	NaN	NaN	NaN	NaN	NaN	NaN	NaN	NaN	21.5282	21.1417	21.9471	NaN	20.5067	21.1344				2	2	2	3.5	3.5	3.5	92.888	0	28.985	5762500	9	sp|Q14566|MCM6_HUMAN	sp|Q14566|MCM6_HUMAN
Q14974	IMB1_HUMAN	NaN	20.591	20.5022	20.0705	19.4675	20.1066	NaN	NaN	NaN	NaN	NaN	NaN	NaN	NaN	20.093	20.4515	20.527	18.9357	19.3167	20.9573				1	1	1	1	1	1	97.169	0	7.5869	3358100	16	sp|Q14974|IMB1_HUMAN	sp|Q14974|IMB1_HUMAN
Q15046	SYK_HUMAN	23.7626	23.6827	23.9825	22.9564	22.2757	23.2356	NaN	NaN	NaN	NaN	NaN	NaN	NaN	NaN	23.2981	23.0813	24.0503	21.023	22.2348	22.9973				6	6	6	13.7	13.7	13.7	68.047	0	38.206	26759000	19	sp|Q15046|SYK_HUMAN	sp|Q15046|SYK_HUMAN
Q15436	SC23A_HUMAN	22.1918	22.1376	22.8845	NaN	NaN	NaN	NaN	NaN	NaN	NaN	NaN	NaN	NaN	NaN	21.758	21.9575	NaN	NaN	22.0218	21.9208				2	2	2	3.5	3.5	3.5	86.16	0	18.41	5625800	8	sp|Q15436|SC23A_HUMAN;sp|Q15437|SC23B_HUMAN	sp|Q15436|SC23A_HUMAN;sp|Q15437|SC23B_HUMAN
Q15645	PCH2_HUMAN	NaN	NaN	NaN	21.4444	NaN	21.2708	NaN	NaN	NaN	NaN	NaN	NaN	NaN	NaN	NaN	NaN	NaN	19.4394	20.9316	21.6463				1	1	1	6	6	6	48.55	0	10.046	3272800	5	sp|Q15645|PCH2_HUMAN	sp|Q15645|PCH2_HUMAN
Q3ZCQ8	TIM50_HUMAN	NaN	NaN	NaN	21.5641	20.4622	21.9193	NaN	NaN	NaN	NaN	NaN	NaN	NaN	NaN	NaN	20.7551	NaN	20.083	21.4327	21.4956				1	1	1	2.8	2.8	2.8	39.646	0	7.1342	4799200	9	sp|Q3ZCQ8|TIM50_HUMAN	sp|Q3ZCQ8|TIM50_HUMAN
Q6P2Q9	PRP8_HUMAN	21.0367	21.1817	21.2638	20.8331	19.5868	21.0854	NaN	NaN	NaN	NaN	NaN	NaN	NaN	NaN	21.0779	20.7619	20.9809	19.3407	NaN	NaN				1	1	1	0.9	0.9	0.9	273.6	0	7.181	4275300	10	sp|Q6P2Q9|PRP8_HUMAN	sp|Q6P2Q9|PRP8_HUMAN
Q6PKG0	LARP1_HUMAN	NaN	NaN	NaN	20.3939	NaN	20.402	NaN	NaN	NaN	NaN	NaN	NaN	NaN	NaN	20.3467	20.8249	20.7077	18.9752	NaN	20.7638				2	2	2	3	3	3	123.51	0	19.379	2628200	10	sp|Q6PKG0|LARP1_HUMAN	sp|Q6PKG0|LARP1_HUMAN
Q6UVK1	CSPG4_HUMAN	21.3641	22.3022	23.1132	22.0634	20.5793	NaN	NaN	NaN	NaN	NaN	NaN	NaN	NaN	NaN	22.9731	22.9368	23.1912	19.7402	21.8487	NaN				3	3	3	2.2	2.2	2.2	250.53	0	21.767	10915000	11	sp|Q6UVK1|CSPG4_HUMAN	sp|Q6UVK1|CSPG4_HUMAN
Q71U36	TBA1A_HUMAN	NaN	21.7472	23.2577	23.2785	23.4301	23.6122	NaN	NaN	NaN	NaN	NaN	NaN	NaN	NaN	22.2125	22.8125	NaN	21.8315	23.2938	23.5589				17	1	1	46.1	3.1	3.1	50.135	0	18.892	21653000	11	sp|Q71U36|TBA1A_HUMAN;sp|P0DPH8|TBA3D_HUMAN;sp|P0DPH7|TBA3C_HUMAN;sp|Q6PEY2|TBA3E_HUMAN;sp|A6NHL2|TBAL3_HUMAN	sp|Q71U36|TBA1A_HUMAN;sp|P0DPH8|TBA3D_HUMAN;sp|P0DPH7|TBA3C_HUMAN;sp|Q6PEY2|TBA3E_HUMAN
Q7L014	DDX46_HUMAN	NaN	NaN	NaN	20.2954	20.6416	20.0739	NaN	NaN	NaN	NaN	NaN	NaN	NaN	NaN	NaN	NaN	NaN	NaN	20.2272	NaN				1	1	1	1	1	1	117.36	0	8.4253	1312900	7	sp|Q7L014|DDX46_HUMAN	sp|Q7L014|DDX46_HUMAN
Q7Z406	MYH14_HUMAN	22.564	NaN	NaN	25.2254	23.0449	NaN	NaN	NaN	NaN	NaN	NaN	NaN	NaN	NaN	NaN	22.5033	NaN	25.6223	22.2476	21.8823				6	1	1	2.8	0.6	0.6	227.87	0	21.573	119150000	21	sp|Q7Z406|MYH14_HUMAN	sp|Q7Z406|MYH14_HUMAN
Q8N684	CPSF7_HUMAN	20.1655	NaN	NaN	21.4671	21.005	21.3505	NaN	NaN	NaN	NaN	NaN	NaN	NaN	NaN	NaN	NaN	NaN	19.2297	21.5289	21.3736				1	1	1	5.3	5.3	5.3	52.049	0	39.667	3901100	10	sp|Q8N684|CPSF7_HUMAN	sp|Q8N684|CPSF7_HUMAN
Q8WUA2	PPIL4_HUMAN	20.9684	NaN	22.3541	21.3255	20.5599	22.5335	NaN	NaN	NaN	NaN	NaN	NaN	NaN	NaN	NaN	20.857	22.0604	19.1826	21.5646	22.3093				2	2	2	8.7	8.7	8.7	57.224	0	22.109	7358600	17	sp|Q8WUA2|PPIL4_HUMAN	sp|Q8WUA2|PPIL4_HUMAN
Q96A33	CCD47_HUMAN	23.2268	22.8856	23.6331	23.6991	23.1628	24.7371	NaN	NaN	NaN	NaN	NaN	NaN	NaN	NaN	23.7296	23.2557	23.4643	21.5589	23.6266	24.7				5	5	5	17.6	17.6	17.6	55.873	0	128.35	41220000	49	sp|Q96A33|CCD47_HUMAN	sp|Q96A33|CCD47_HUMAN
Q96AB3	ISOC2_HUMAN	21.4865	NaN	21.9255	NaN	NaN	NaN	NaN	NaN	NaN	NaN	NaN	NaN	NaN	NaN	21.1849	21.9026	21.8963	NaN	NaN	NaN				1	1	1	12.7	12.7	12.7	22.337	0	10.713	3016000	5	sp|Q96AB3|ISOC2_HUMAN	sp|Q96AB3|ISOC2_HUMAN
Q99623	PHB2_HUMAN	21.7241	21.7713	22.2453	22.666	NaN	21.6753	NaN	NaN	NaN	NaN	NaN	NaN	NaN	NaN	22.7159	22.2971	NaN	20.6366	NaN	NaN				2	2	2	8	8	8	33.296	0	13.869	10381000	8	sp|Q99623|PHB2_HUMAN	sp|Q99623|PHB2_HUMAN
Q9BUF5	TBB6_HUMAN	26.1675	26.3046	25.6452	25.3429	25.935	25.3164	NaN	NaN	NaN	NaN	NaN	NaN	NaN	NaN	25.7665	26.5546	25.9306	24.4083	26.9417	26.6524				18	11	8	55.4	41.7	33	49.857	0	220.6	193630000	84	sp|Q9BUF5|TBB6_HUMAN	sp|Q9BUF5|TBB6_HUMAN
Q9C005	DPY30_HUMAN	21.7809	NaN	22.4655	20.6798	NaN	21.4029	NaN	NaN	NaN	NaN	NaN	NaN	NaN	NaN	21.2951	21.7094	22.0906	NaN	20.6685	21.5085				2	2	2	36.4	36.4	36.4	11.25	0	16.157	5286800	13	sp|Q9C005|DPY30_HUMAN	sp|Q9C005|DPY30_HUMAN
Q9NTK5	OLA1_HUMAN	23.2096	22.7154	23.0461	20.9771	21.0491	21.8388	NaN	NaN	NaN	NaN	NaN	NaN	NaN	NaN	23.0857	22.5012	23.1391	NaN	22.3035	21.6824				1	1	1	3.8	3.8	3.8	44.743	0	10.051	13470000	18	sp|Q9NTK5|OLA1_HUMAN	sp|Q9NTK5|OLA1_HUMAN
Q9UHB9	SRP68_HUMAN	23.5334	22.2175	24.04	23.2394	22.6885	23.37	NaN	NaN	NaN	NaN	NaN	NaN	NaN	NaN	23.3416	21.8676	23.8382	20.6335	23.2507	23.7213				5	5	5	12.1	12.1	12.1	70.729	0	65.009	24696000	32	sp|Q9UHB9|SRP68_HUMAN	sp|Q9UHB9|SRP68_HUMAN
Q9UL42	PNMA2_HUMAN	24.7885	24.2862	23.8547	NaN	NaN	NaN	NaN	NaN	NaN	NaN	NaN	NaN	NaN	NaN	24.1748	23.8886	22.965	NaN	NaN	NaN				3	3	3	16.2	16.2	16.2	41.509	0	36.603	19387000	17	sp|Q9UL42|PNMA2_HUMAN	sp|Q9UL42|PNMA2_HUMAN
Q9ULC4	MCTS1_HUMAN	22.6691	22.5912	23.0978	NaN	NaN	NaN	NaN	NaN	NaN	NaN	NaN	NaN	NaN	NaN	22.4815	22.7085	22.6981	NaN	NaN	NaN				1	1	1	9.4	9.4	9.4	20.555	0	27.898	7333600	9	sp|Q9ULC4|MCTS1_HUMAN	sp|Q9ULC4|MCTS1_HUMAN
Q9Y262	EIF3L_HUMAN	23.5041	22.3778	24.3049	22.7537	21.577	23.3066	NaN	NaN	NaN	NaN	NaN	NaN	NaN	NaN	23.3922	22.6186	23.3086	21.2654	NaN	23.1365				5	5	5	13.1	13.1	13.1	66.726	0	32.794	26424000	28	sp|Q9Y262|EIF3L_HUMAN	sp|Q9Y262|EIF3L_HUMAN
Q9Y399	RT02_HUMAN	21.2511	20.2335	20.5142	20.9125	NaN	20.3003	NaN	NaN	NaN	NaN	NaN	NaN	NaN	NaN	21.2021	20.4733	20.5742	18.9211	19.746	20.2589				1	1	1	7.4	7.4	7.4	33.249	0	8.5356	3788700	11	sp|Q9Y399|RT02_HUMAN	sp|Q9Y399|RT02_HUMAN
Q9Y678	COPG1_HUMAN	22.6491	22.8428	22.9417	22.4922	22.3439	23.0836	NaN	NaN	NaN	NaN	NaN	NaN	NaN	NaN	22.6446	23.5103	22.8261	21.1966	23.0627	23.2182				3	3	3	6.3	6.3	6.3	97.717	0	47.546	18869000	20	sp|Q9Y678|COPG1_HUMAN;sp|Q9UBF2|COPG2_HUMAN	sp|Q9Y678|COPG1_HUMAN
