# Supplementary material for: Autoantigens in the trabecular meshwork and glaucoma‐specific alterations in the natural autoantibody repertoire
Source: Clin Transl Immunology. 2020 Feb 29;9(3):e01101. doi: 10.1002/cti2.1101 (PMC7049230; doi:10.1002/cti2.1101)
Supplement: Supplementary file 3 [file CTI2-9-e01101-s003.xlsx]

## Sheet: Table S2
Autoantigens in the Trabecular meshwork and glaucoma specific alterations in the natural autoantibody repertoire
Vanessa M. Beutgen, Carsten Schmelter, Norbert Pfeiffer, Franz H. Grus
Supplementary material
Supplementary table 2
Variable	Factor coordinates of the variables, based on correlations
	Component 1	Component 2	Component 3	Component 4	Component 5	Component 6	Component 7	Component 8	Component 9	Component 10	Component 11
MYO1C_HUMAN	-1.16298	0.464225	-0.00573977	-0.188815	0.061492	0.134414	-0.266384	-0.0421282	0.188635	0.10065	0.0341496
SPT5H_HUMAN	-0.569098	-0.607904	-0.0594708	-0.150523	0.0769864	0.0144594	0.0110554	-0.160819	-0.0369932	0.0715683	0.313194
EIF3F_HUMAN	-0.884782	-0.239069	0.324065	-0.173125	-0.0512916	0.124125	0.0382772	0.0224835	0.048798	-0.0396183	0.0271532
IMA3_HUMAN	-0.688317	0.0911289	0.173123	0.00469259	0.16554	0.0958071	0.0878218	-0.438526	0.0793541	-0.110966	0.0158793
ARHGA_HUMAN	-0.740535	-0.154278	0.441715	-0.26999	-0.214696	0.0338009	0.149325	0.114066	0.0435601	0.101405	-0.224885
TGFI1_HUMAN	-0.386045	-0.0178489	0.645743	-0.228226	0.0283907	0.122954	0.114999	0.1733	0.166636	-0.0485048	-0.0275808
DIAP1_HUMAN	-0.364271	-0.195385	0.0294809	-0.128575	-0.183139	0.0926782	-0.308901	-0.0757664	0.258165	-0.100002	-0.129035
H2B1L_HUMAN	1.28242	0.0721278	0.515266	0.605712	0.189119	-0.501509	-0.4182	-0.284545	0.498615	-0.0735826	0.0592003
PLPHP_HUMAN	-1.04557	-0.104459	-0.220814	0.256998	0.00526025	-0.0271852	-0.010767	0.0711909	0.216037	-0.0182124	0.0297238
IPO7_HUMAN	-0.630099	-0.187082	0.307364	-0.195104	0.105475	0.0815755	-0.0210269	-0.09365	0.203632	0.149837	0.0181108
LDHA_HUMAN	0.213965	-0.61072	0.643601	-0.577631	-0.105858	0.210078	0.217295	-0.18784	-0.203766	-0.0701745	-0.0202
ADT2_HUMAN	0.257797	0.304011	-0.159241	0.073417	0.136399	-0.0500485	0.342646	-0.345656	0.0545468	-0.0468938	0.0207023
CDK1_HUMAN	-1.23842	-0.150823	-0.0419955	0.0200432	-0.0541057	0.040221	0.0218855	-0.0771876	-0.0516148	0.035746	-0.0138313
ATPB_HUMAN	-0.779135	0.0542665	0.485301	0.0277017	-0.0485262	0.167259	-0.202262	0.0454709	-0.161672	0.281366	-0.19151
NPM_HUMAN	-0.140752	0.477716	-0.200165	0.557026	-1.64778	0.503738	0.293302	-0.133989	0.200108	0.26384	0.0265486
SYEP_HUMAN	-0.976901	-0.323161	0.337487	-0.143018	0.0839165	0.124577	0.123168	-0.0179155	0.00372103	-0.154211	0.180013
HS90B_HUMAN	-1.77358	-1.21239	-0.608383	0.251178	0.048416	0.154547	0.431737	0.170044	0.00162778	0.0708727	-0.118694
U2AF4_HUMAN	0.315769	-0.79061	0.114108	0.0131292	-0.0722612	-0.139113	0.042944	-0.0462479	-0.119546	-0.238461	-0.0989108
CH60_HUMAN	-1.30858	0.413599	1.11462	-0.312529	0.0565789	-0.0385729	0.0473931	0.181586	0.17752	0.173246	-0.100352
PYGB_HUMAN	-0.512427	-0.185831	0.245053	0.512964	0.523108	0.429674	-0.594163	-0.48926	-0.149475	-0.00703482	0.138912
ACTN1_HUMAN	0.745698	-1.10623	-0.00877004	0.228156	-0.101718	-0.0864899	-0.410606	0.354857	0.0157378	-0.135358	0.158224
XRCC5_HUMAN	1.35454	-0.199485	1.61849	0.280327	-0.155715	0.0208017	-0.187694	0.127627	0.0915934	0.134827	-0.0618225
SYDC_HUMAN	0.228729	-0.195491	0.0970315	0.0741348	-0.234776	0.0353308	0.0375097	0.0119214	0.108944	-0.139265	0.29346
RS2_HUMAN	-0.17096	0.0284965	0.0760703	0.119759	0.0660642	0.219798	-0.130018	-0.00871766	-0.0370653	-0.109835	0.0157478
CAN2_HUMAN	-1.27491	-0.436267	-0.318068	0.759154	-0.0189833	0.0686348	0.0635126	-0.1758	-0.458583	0.356579	-0.0802345
PYRG1_HUMAN	-1.24796	-0.25691	-0.114262	0.429541	-0.362887	0.143067	0.150117	-0.182673	-0.122709	-0.314085	-0.218328
NUCL_HUMAN	-1.10086	-1.5487	-1.20734	0.252432	-0.285211	0.343444	-0.351396	0.400305	0.24858	0.00788918	0.155469
FLNA_HUMAN	-0.0388622	-0.615126	-0.187265	0.154894	-0.022028	0.0840978	-0.0491296	0.157689	-0.0450269	0.049413	-0.0840643
MCM3_HUMAN	-1.13239	-0.73148	0.0351506	-0.296025	-0.261298	-0.0876918	0.51868	-0.279577	0.0104889	0.394943	-0.171192
ATPA_HUMAN	-0.502042	-0.181722	0.124237	-0.0928567	-0.130469	-0.0573365	-0.221151	0.116111	0.0179392	0.0974925	-0.00983648
PTBP1_HUMAN	-0.556971	-0.0132711	0.523783	0.13161	-0.0865069	0.0990987	-0.351408	-0.0424419	-0.156283	0.090669	-0.0300047
SYTC_HUMAN	0.629716	-1.07041	0.373558	0.252208	-0.0307545	-0.729418	0.294087	-0.06881	0.140077	-0.018267	-0.117625
1433Z_HUMAN	-1.47608	0.524943	0.27427	0.402119	-0.555011	-0.684625	-0.0635681	0.128712	-0.337491	-0.125448	0.0660259
PYR1_HUMAN	-1.80447	1.02289	-0.27014	0.253716	-0.0576385	-0.685379	-0.186333	0.109913	-0.680838	0.138603	0.0572845
TKT_HUMAN	0.231259	-0.598565	0.183397	-0.0159297	-0.0863968	-0.115337	-0.0538479	-0.201144	-0.0365105	-0.0155702	0.00926316
SDHA_HUMAN	-0.167456	-0.316611	0.275256	0.10516	-0.151404	-0.0994297	-0.0802788	0.0297535	-0.0345892	-0.115264	-0.241672
DNJA1_HUMAN	-0.715513	-0.0660798	0.438498	-0.0879974	0.0409799	-0.0448513	-0.0469702	0.100152	0.0954974	0.0575074	0.108962
HNRH1_HUMAN	0.569214	-0.991456	-0.340262	-0.447155	0.337089	0.328005	-0.301832	-0.296365	-0.018296	0.424443	-0.203381
MCM7_HUMAN	-0.978128	-0.0995113	-0.0484039	-0.00582871	0.190863	0.0129181	0.041514	-0.0591205	-0.0509612	0.121192	0.00435749
TCPZ_HUMAN	-0.432499	-0.230612	0.362513	-0.120253	0.0110157	0.17311	-0.0512363	0.0934115	-0.0814577	-0.0200873	0.177449
ECHA_HUMAN	-0.379969	-0.079447	0.222105	0.0333818	-0.10833	0.0464721	-0.28994	0.0525946	0.148158	0.312115	-0.0471064
SYIC_HUMAN	-0.917546	0.0387056	0.43876	-0.187539	0.0465195	-0.111609	0.294854	-0.143598	0.04028	0.00328999	-0.0146261
LPPRC_HUMAN	-1.46913	0.261946	0.480178	0.240484	-0.0912097	0.13402	0.218875	0.0922158	-0.0672928	-0.201007	-0.00133708
NAMPT_HUMAN	-0.934093	-0.290993	-0.222194	0.729749	0.950912	-0.0272642	0.22987	-0.516168	0.501587	0.062557	-0.0540535
RS5_HUMAN	-0.143809	-0.0489383	0.467527	-0.00360767	0.00899841	0.0439473	0.0348696	-0.130494	-0.100961	0.0243934	0.130788
IQGA1_HUMAN	-1.28498	0.707486	0.256828	-0.0326884	0.163292	-0.114969	0.393082	0.597785	0.21094	0.0549685	-0.0581699
SYQ_HUMAN	0.0760639	-0.109859	0.208017	-0.478425	-0.472453	0.438541	0.475391	-0.852465	-0.231164	-0.227968	0.125994
FAS_HUMAN	-0.690358	-0.147869	0.0191416	0.0945846	0.043326	0.069034	-0.115107	0.035127	-0.0671708	-0.0158759	-0.0938331
SERPH_HUMAN	-0.466618	-0.182755	0.105279	0.0116817	-0.00839766	0.00743873	-0.184166	0.0573426	0.00191145	0.0644016	-0.0156774
HNRPF_HUMAN	0.0705651	-0.715827	-0.0121887	0.372926	0.0918195	-0.832667	0.161215	-0.0254841	-0.448993	0.00670875	0.187692
SYRC_HUMAN	-0.273388	-0.206554	0.293268	-0.0679022	0.0410502	-0.118262	0.0544464	-0.396975	0.0282941	-0.102264	-0.146893
P5CS_HUMAN	-0.138076	-0.272431	0.320935	0.0984482	-0.127472	0.212154	-0.0600611	0.098827	0.153474	0.160142	-0.0669545
TERA_HUMAN	-0.655248	-0.400744	-0.163032	-0.0282043	0.0763949	-0.113354	-0.0937463	-0.0785968	-0.00876515	-0.0394543	0.0728548
EIF3B_HUMAN	-0.898365	-0.142684	0.456709	0.0967019	-0.0855244	-0.125339	-0.240642	0.100712	-0.0621411	0.0189531	-0.0413441
ATPK_HUMAN	-1.31959	0.0489778	0.261359	0.391398	-0.108842	-0.583738	-0.00857374	-0.123388	0.0585254	0.10672	0.132736
SYMC_HUMAN	-0.677522	-0.445836	0.42533	0.232387	0.36754	0.203729	0.437073	0.671707	-0.0429728	-0.367618	0.0438026
EIF3E_HUMAN	-0.770849	-0.157358	0.237372	-0.14472	0.0668651	-0.0165098	-0.00927926	0.0203853	-0.0927807	0.0100259	0.159578
IF4A1_HUMAN	-0.200632	-0.464062	0.21931	-0.12394	-0.0481967	-0.141343	0.194175	-0.0106929	-0.104531	0.0538355	0.0403272
DEST_HUMAN	0.348856	-0.97003	0.638412	-0.324786	0.0379083	-0.320619	0.179055	-0.412472	-0.0405691	0.00158543	0.220666
RL15_HUMAN	-0.178734	0.0793046	0.221538	0.221037	0.273091	0.124572	-0.18895	-0.0515745	-0.0718158	0.0801988	0.0260571
HNRPK_HUMAN	-0.397375	-0.452711	-0.445596	-0.0970526	-0.0620025	-0.0915636	0.15512	-0.0960885	-0.104245	-0.139563	0.00184286
RS16_HUMAN	-0.193949	0.0513789	-0.117402	0.21699	0.127976	0.227397	-0.120544	-0.0521728	0.0896078	-0.170604	0.139441
SMD1_HUMAN	-0.164103	-0.0904904	0.245926	-0.0849635	0.251948	0.204798	0.0572107	0.130489	-0.258018	-0.0653115	-0.0910128
H4_HUMAN	2.35449	0.240864	0.235967	0.680728	-0.275063	0.151657	0.122537	-0.0964695	-0.223831	-0.155727	-0.0059864
RS24_HUMAN	-0.225802	-0.181837	0.108087	0.391798	0.175254	0.450012	-0.210924	0.186915	-0.441782	-0.340487	-0.470092
2ABB_HUMAN	-1.20546	0.346755	-0.0812218	0.0094197	0.218043	-0.210979	-0.104146	0.106153	0.133519	-0.0897411	-0.0302976
IF5A1_HUMAN	-2.48312	0.270992	-0.16111	-0.226294	-0.5614	0.0373301	-0.765598	-0.331648	-0.111805	-0.431936	-0.0952107
TBB4B_HUMAN	-0.82167	-0.478459	-0.0583147	0.314866	0.0525466	-0.0353491	0.384692	0.0329351	-0.0797388	0.237704	0.249843
PRKDC_HUMAN	0.00940472	-0.0531541	0.822275	0.381724	-0.0547647	0.404965	-0.159814	0.0715744	-0.297242	0.395571	0.0179017
RT35_HUMAN	-0.70531	-0.179403	0.220125	0.172898	0.00350567	-0.00140022	0.123013	-0.00164046	0.124935	-0.107138	0.00673397
CLH1_HUMAN	0.207601	-0.0681633	0.400577	0.494712	-0.272158	0.173458	0.11563	-0.140815	0.341576	-0.311778	-0.0522728
HNRPU_HUMAN	-0.407678	-0.393245	0.314662	-0.19568	-0.117179	-0.329989	-0.339911	-0.184526	0.0437593	-0.132724	-0.068534
SET_HUMAN	-2.01091	-0.897861	-0.295032	0.341444	-0.0570675	0.0647297	0.350521	-0.151392	0.0442741	-0.208746	-0.0251225
RL6_HUMAN	-0.588476	0.829634	-0.00303154	0.352691	0.297987	0.107644	0.521554	0.017753	0.110722	0.134416	-0.153297
C1QBP_HUMAN	-2.30037	0.00802656	-0.53897	-0.132571	-0.0729088	-0.190327	-0.137612	0.0376525	0.095202	-0.0744255	-0.0161137
NSUN2_HUMAN	1.08744	-1.24925	0.366501	0.0241603	0.0260357	-0.248375	-0.0698283	-0.0660796	-0.169906	0.0060028	-0.0715662
NU160_HUMAN	-0.778807	-0.0903026	0.174769	-0.0626611	0.00759006	0.0499261	0.100135	0.00589312	0.00357459	-0.0765754	0.0803992
PSMD2_HUMAN	-0.840563	-0.135703	0.125736	0.208282	-0.072686	0.0664703	-0.179902	-0.0391278	-0.0495473	0.141772	-0.0136193
EIF3A_HUMAN	-1.70067	-0.867016	-0.0147607	-0.357478	0.121243	-0.0537933	0.0417374	0.167467	0.0302824	0.0540712	0.0324998
DCTN1_HUMAN	-0.92832	-0.393728	0.270266	0.354471	0.179641	0.0830083	0.221479	0.540191	-0.00261187	0.0364398	-0.0109705
MCM6_HUMAN	-1.31443	0.000851002	0.26983	-0.0500275	0.219251	0.0787855	0.0271621	-0.156873	-0.109732	0.0900635	-0.186631
IMB1_HUMAN	-0.497929	0.00222448	0.225834	-0.058036	0.254567	-0.0815274	-0.0136185	0.171935	-0.0417044	-0.0167265	-0.106818
SYK_HUMAN	-0.805326	0.03085	0.229504	-0.0807573	-0.0251503	0.0430501	0.131204	0.0821725	-0.0441563	-0.0125161	-0.116654
SC23A_HUMAN	-1.35595	-0.328617	0.0641154	0.0100209	0.254424	0.0376759	-0.535328	-0.293163	0.190715	-0.0364877	-0.10164
PCH2_HUMAN	-0.205261	-0.421668	0.518821	0.112547	-0.0128908	-0.119285	-0.173538	-0.154696	0.0451426	0.198187	-0.14041
TIM50_HUMAN	0.0468318	-0.54148	0.236214	0.262123	-0.165373	0.0789721	-0.141588	0.101621	0.0296558	0.0110192	-0.0330289
PRP8_HUMAN	-0.577456	0.258375	0.29717	0.127472	-0.193431	-0.0218382	0.138056	-0.00689228	0.0631981	-0.0930478	-0.0719239
LARP1_HUMAN	-0.422493	-0.107921	0.248806	0.0839023	0.0718659	0.0801963	-0.0523779	0.184973	-0.0508809	0.0360766	0.169697
CSPG4_HUMAN	-0.940012	0.330378	-0.0877411	0.294874	-0.153569	0.404495	0.0769822	-0.197233	-0.070208	0.367563	0.220389
TBA1A_HUMAN	0.270334	-0.837766	0.0299834	0.445373	-0.0944704	0.179926	-0.072981	0.101932	0.571397	0.0189961	0.126609
DDX46_HUMAN	-0.456741	-0.15703	-0.0235052	-0.0190677	0.115185	0.0109741	0.255066	-0.235058	0.0679058	-0.163052	-0.114637
MYH14_HUMAN	1.50431	0.26465	0.105164	0.565205	0.777618	0.547057	0.24043	-0.141892	-0.427381	-0.132412	0.0450044
CPSF7_HUMAN	-0.0574449	-0.681465	0.101587	0.205219	-0.0121084	-0.0403289	0.0604761	-0.140525	0.0905406	-0.00290772	-0.220355
PPIL4_HUMAN	-0.41814	-0.702818	0.414063	-0.139915	-0.126981	0.403158	-0.110353	0.285231	-0.205073	-0.19612	0.0630286
CCD47_HUMAN	-0.376763	-0.616112	0.327636	-0.00604096	-0.0453868	-0.106178	-0.00325117	0.098472	0.0281395	-0.0418711	0.160354
ISOC2_HUMAN	-0.95034	0.446546	-0.0526382	-0.0698274	0.300955	0.402927	-0.0285648	0.0310447	-0.103169	0.0420242	0.284584
PHB2_HUMAN	-0.551926	0.669677	0.650155	0.603282	-0.217041	0.0141085	-0.00382616	-0.273148	0.212611	-0.0627446	0.10585
TBB6_HUMAN	-0.399127	-0.317226	-0.297773	0.0528598	0.243064	-0.074406	-0.183665	-0.0605751	-0.145393	0.0692136	-0.00816821
DPY30_HUMAN	-0.764169	-0.0185526	0.479555	-0.124053	0.055589	0.310006	-0.282103	0.116356	-0.131335	-0.127287	0.290481
OLA1_HUMAN	-1.54472	-0.234386	-0.0565681	-0.0809021	0.00717461	-0.0180865	0.0508181	-0.238073	-0.116169	-0.0692265	0.0782489
SRP68_HUMAN	-0.607422	-0.500522	0.351885	-0.305074	0.00317734	0.207569	0.200652	-0.145386	-0.110962	-0.0094227	0.0757956
PNMA2_HUMAN	-2.14432	1.08674	0.00110754	-0.0132035	0.362852	-0.120715	-0.033994	-0.242667	0.203131	-0.0837645	-0.0399284
MCTS1_HUMAN	-1.74247	0.769076	-0.0973806	-0.082575	0.0968586	0.151356	0.0142607	7.26184e-05	0.120649	-0.0347444	0.0339667
EIF3L_HUMAN	-0.688246	0.159568	0.652754	-0.199337	0.0843236	0.110545	0.171526	0.251739	0.241616	-0.12215	0.0861442
RT02_HUMAN	-0.575093	0.140679	0.495516	0.108397	0.106059	-0.0861041	-0.031643	-0.180927	-0.129357	0.0272544	0.124963
