# Supplementary material for: Autoantigens in the trabecular meshwork and glaucoma‐specific alterations in the natural autoantibody repertoire
Source: Clin Transl Immunology. 2020 Feb 29;9(3):e01101. doi: 10.1002/cti2.1101 (PMC7049230; doi:10.1002/cti2.1101)
Supplement: Supplementary file 4 [file CTI2-9-e01101-s004.xlsx]

## Sheet: Table S3
Autoantigens in the Trabecular meshwork and glaucoma specific alterations in the natural autoantibody repertoire
Vanessa M. Beutgen, Carsten Schmelter, Norbert Pfeiffer, Franz H. Grus
Supplementary material
Supplementary table 3
Uniprot accession	Entry name	LFQ intensity CG1	LFQ intensity CG2	LFQ intensity CG3	LFQ intensity CH1	LFQ intensity CH2	LFQ intensity CH3	LFQ intensity PG1	LFQ intensity PG2	LFQ intensity PG3	LFQ intensity PH1	LFQ intensity PH2	LFQ intensity PH3	C: Student's T-test Significant GTM_HTM	C: Student's T-test significant	N: Student's T-test p-value GTM_HTM	N: Student's T-test q-value GTM_HTM	N: Student's T-test Difference GTM_HTM	N: Student's T-test Test statistic GTM_HTM	T: Protein IDs
O00159	MYO1C_HUMAN	0.678476	0.8601	1.39491	-1.19643	-1.28104	-0.645386	0.919935	0.749915	0.77388	-1.405	-0.531514	-0.317843	+	GTM_HTM	7.55966e-06	0	2.36786	8.41261	sp|O00159|MYO1C_HUMAN
O00629	IMA3_HUMAN	1.54717	0.207324	1.25192	0.148686	-0.860213	-0.596609	1.18027	-0.0393158	-0.198604	-2.00777	0.00956456	-0.642417	+	GTM_HTM	0.0135061	0.01792	1.15316	2.99292	sp|O00629|IMA3_HUMAN
O94903	PLPHP_HUMAN	0.0152797	0.979743	0.842783	-0.644288	-0.210698	-0.0373317	0.580418	1.30836	0.15733	-2.59123	-0.182351	-0.218008	+	GTM_HTM	0.0157867	0.0198462	1.46057	2.90173	sp|O94903|PLPHP_HUMAN
P06493	CDK1_HUMAN	0.471924	0.754672	0.861071	-0.49627	-0.644481	-0.0569339	0.559966	0.503788	0.855176	-2.73222	0.0935467	-0.170241	+	GTM_HTM	0.0116863	0.0151304	1.67539	3.0777	sp|P06493|CDK1_HUMAN
Q8WU68	U2AF4_HUMAN	-0.183057	-0.807291	-0.806137	0.641908	0.888382	1.58988	-1.02156	-1.06888	-0.88385	-0.616922	1.2266	1.04092	+	GTM_HTM	0.000823158	0.0016	-1.46395	-4.71459	sp|Q8WU68|U2AF4_HUMAN;sp|Q01081|U2AF1_HUMAN;sp|P0DN76|U2AF5_HUMAN
P10809	CH60_HUMAN	0.784867	0.494243	1.16566	0.10434	-1.72407	0.306	0.811259	-0.272471	0.803117	-1.30198	-1.57186	0.4009	+	GTM_HTM	0.0197204	0.0255172	2.30507	2.77197	sp|P10809|CH60_HUMAN
P12814	ACTN1_HUMAN	-1.30129	-1.01653	-0.71584	0.158086	0.562187	1.35528	-1.06971	0.113168	-0.952886	0.254857	1.16486	1.44781	+	GTM_HTM	0.000327857	0.00228571	-2.43719	-5.34083	sp|P12814|ACTN1_HUMAN;sp|O43707|ACTN4_HUMAN;sp|P35609|ACTN2_HUMAN;sp|Q08043|ACTN3_HUMAN
P13010	XRCC5_HUMAN	-0.541508	-0.862794	-0.118503	1.68521	-1.06154	1.09622	-0.351811	-0.90831	-0.772397	1.54817	-0.48737	0.774632	+	GTM_HTM	0.0318978	0.0421818	-2.56358	-2.49169	sp|P13010|XRCC5_HUMAN
P14868	SYDC_HUMAN	-1.29597	-2.01297	-0.076427	0.439409	0.617633	1.86802	0.59957	-0.00634309	-0.614024	0.452041	0.373141	-0.344088	+	GTM_HTM	0.0421573	0.0493684	-0.601588	-2.32851	sp|P14868|SYDC_HUMAN
P26639	SYTC_HUMAN	-0.580154	-0.116061	-1.37537	1.13429	0.788233	1.42983	-0.042344	-1.0658	-1.39099	-0.344671	0.338189	1.22485	+	GTM_HTM	0.00196831	0.00618182	-2.36202	-4.15372	sp|P26639|SYTC_HUMAN;sp|A2RTX5|SYTC2_HUMAN
P63104	1433Z_HUMAN	0.561588	1.12075	-0.405217	-0.236328	-1.38151	0.893502	0.791169	0.953104	0.961771	-1.64527	-0.677342	-0.936226	+	GTM_HTM	0.0124	0.0161667	2.52709	3.04295	sp|P63104|1433Z_HUMAN;sp|P27348|1433T_HUMAN;sp|Q04917|1433F_HUMAN;sp|P31946|1433B_HUMAN;sp|P61981|1433G_HUMAN;sp|P31947|1433S_HUMAN;sp|P62258|1433E_HUMAN
P27708	PYR1_HUMAN	0.908468	1.28305	-0.552325	-0.661911	-1.18339	-0.372342	0.683443	1.2366	1.26676	-1.34756	-0.498936	-0.761845	+	GTM_HTM	0.000625366	0.002	3.75397	4.89758	sp|P27708|PYR1_HUMAN
P29401	TKT_HUMAN	-0.487696	-0.828623	-0.638196	0.751129	0.165536	1.32869	-0.137529	-1.43419	-1.00683	-0.49661	1.61452	1.1698	+	GTM_HTM	0.00227775	0.00666667	-1.0806	-4.0624	sp|P29401|TKT_HUMAN
P31943	HNRH1_HUMAN	-0.697643	-0.440638	0.157834	-0.24093	0.766849	-0.810139	-0.743895	-1.27771	-0.519618	0.212565	1.92837	1.66495	+	GTM_HTM	0.0340363	0.0436471	-1.75877	-2.45379	sp|P31943|HNRH1_HUMAN;sp|P55795|HNRH2_HUMAN
P33993	MCM7_HUMAN	0.669601	0.73639	0.716689	-0.404879	-0.569513	-0.671773	0.636388	0.57141	0.760626	-2.67532	-0.061262	0.291639	+	GTM_HTM	0.00936285	0.0140952	1.38275	3.20806	sp|P33993|MCM7_HUMAN
P41252	SYIC_HUMAN	1.13996	0.452039	0.81082	0.149787	-0.843713	0.180744	1.15515	-0.539202	0.704449	-2.2131	-1.02556	0.0286332	+	GTM_HTM	0.0226464	0.0293333	1.35675	2.69137	sp|P41252|SYIC_HUMAN
P42704	LPPRC_HUMAN	0.832217	0.438523	1.03416	0.257272	-1.09031	0.323149	0.448748	0.720221	0.862024	-2.19767	-0.997967	-0.630366	+	GTM_HTM	0.00454734	0.01125	2.34965	3.6386	sp|P42704|LPPRC_HUMAN
P46940	IQGA1_HUMAN	0.606539	0.964032	0.754551	-0.325029	-0.529834	-0.228091	0.58651	0.831007	1.04353	-1.36729	-2.16137	-0.174547	+	GTM_HTM	0.000763739	0.00177778	2.67977	4.76416	sp|P46940|IQGA1_HUMAN
P49327	FAS_HUMAN	0.500067	0.768402	0.936373	-0.336873	-0.966653	0.0322702	-0.194986	0.84905	0.590547	-2.64863	0.224752	0.245679	+	GTM_HTM	0.0389681	0.0465556	0.846869	2.37463	sp|P49327|FAS_HUMAN
P56134	ATPK_HUMAN	0.392891	1.09466	-0.141821	-0.00560637	-1.19836	0.47845	1.33088	0.805858	0.188666	-2.29281	-0.460486	-0.192326	+	GTM_HTM	0.0252739	0.03075	1.88211	2.62742	sp|P56134|ATPK_HUMAN
P60981	DEST_HUMAN	0.0990726	-1.22211	-0.628029	0.836224	0.131335	1.08439	0.61224	-1.8639	-0.695364	-0.531862	0.755393	1.42261	+	GTM_HTM	0.0238879	0.0300645	-1.71362	-2.66028	sp|P60981|DEST_HUMAN
P62805	H4_HUMAN	-0.630121	-0.780416	-0.888162	1.3293	0.415676	0.284847	-0.732508	-0.251531	-0.808221	2.36038	0.247158	-0.546405	+	GTM_HTM	0.00936658	0.0134545	-3.42765	-3.20782	sp|P62805|H4_HUMAN
Q00005	2ABB_HUMAN	1.03168	1.14076	0.613848	-1.04386	-0.806451	-0.329571	0.717992	1.15637	0.430822	-1.88737	-0.888862	-0.135351	+	GTM_HTM	0.000123235	0.0024	2.22647	6.05228	sp|Q00005|2ABB_HUMAN;sp|P63151|2ABA_HUMAN;sp|Q66LE6|2ABD_HUMAN
P63241	IF5A1_HUMAN	0.80821	0.79768	0.969971	-1.29145	-1.23179	0.373908	0.447569	0.621989	0.756465	-1.90347	0.373709	-0.722794	+	GTM_HTM	0.00365351	0.0101333	4.02833	3.77134	sp|P63241|IF5A1_HUMAN;sp|Q9GZV4|IF5A2_HUMAN;sp|Q6IS14|IF5AL_HUMAN
Q02878	RL6_HUMAN	0.735827	1.11154	0.591294	0.764286	-0.115595	-1.44476	0.586008	0.910884	0.398833	-0.589656	-1.75842	-1.19025	+	GTM_HTM	0.00456954	0.0105882	1.81926	3.63566	sp|Q02878|RL6_HUMAN
Q07021	C1QBP_HUMAN	0.54064	1.03981	0.674959	-1.25411	-0.384766	-0.105346	0.618919	0.816475	0.761162	-2.3964	-0.0589418	-0.252405	+	GTM_HTM	0.00306947	0.0101538	3.53569	3.87789	sp|Q07021|C1QBP_HUMAN
Q08J23	NSUN2_HUMAN	-0.656201	-0.904734	-1.01369	0.947778	0.530679	1.03316	-0.782079	-1.17199	-0.979646	0.437817	1.09862	1.46028	+	GTM_HTM	8.64227e-07	0	-3.17157	-10.6837	sp|Q08J23|NSUN2_HUMAN
Q12769	NU160_HUMAN	0.785278	0.0866873	1.07559	-0.268103	-0.682439	0.297852	0.70776	0.287087	0.855024	-2.64093	-0.549209	0.045397	+	GTM_HTM	0.0192532	0.0255714	1.03929	2.78595	sp|Q12769|NU160_HUMAN
Q13200	PSMD2_HUMAN	-0.0300287	0.778753	0.887148	0.0117264	-1.47242	0.0896981	0.395843	0.811077	0.606485	-2.47615	0.334161	0.0637089	+	GTM_HTM	0.0389807	0.0455135	1.06033	2.37444	sp|Q13200|PSMD2_HUMAN
Q14566	MCM6_HUMAN	1.06304	0.802772	1.00848	-0.0610498	-1.13234	-0.441797	0.434986	0.157355	0.735917	-2.42062	-0.29884	0.1521	+	GTM_HTM	0.00684799	0.0133333	1.94998	3.39328	sp|Q14566|MCM6_HUMAN
Q15046	SYK_HUMAN	0.824293	0.732058	1.07803	-0.106148	-0.891666	0.216124	0.288205	0.0380269	1.15622	-2.33731	-0.938925	-0.0589162	+	GTM_HTM	0.00872918	0.0132	1.18911	3.24941	sp|Q15046|SYK_HUMAN
Q6P2Q9	PRP8_HUMAN	0.675958	0.866459	0.974231	0.408462	-1.22859	0.739964	0.730058	0.314996	0.602677	-1.55177	-1.33451	-1.19794	+	GTM_HTM	0.00764366	0.0132632	1.0568	3.328	sp|Q6P2Q9|PRP8_HUMAN
Q6UVK1	CSPG4_HUMAN	-0.305007	0.458884	1.11929	0.26446	-0.944082	-1.08179	1.00525	0.975671	1.18279	-1.62735	0.0895733	-1.13769	+	GTM_HTM	0.00323737	0.0108571	1.8162	3.84522	sp|Q6UVK1|CSPG4_HUMAN
Q71U36	TBA1A_HUMAN	-1.87164	-0.629652	0.658926	0.676714	0.805997	0.961392	-0.232702	0.279127	-1.69609	-0.557708	0.689708	0.915933	+	GTM_HTM	0.0360024	0.0445714	-1.36447	-2.42096	sp|Q71U36|TBA1A_HUMAN;sp|P0DPH8|TBA3D_HUMAN;sp|P0DPH7|TBA3C_HUMAN;sp|Q6PEY2|TBA3E_HUMAN;sp|A6NHL2|TBAL3_HUMAN
Q96AB3	ISOC2_HUMAN	0.889206	-0.169371	1.25277	-0.576894	-0.839954	-1.33218	0.639488	1.23385	1.22857	-1.37157	-0.58004	-0.373872	+	GTM_HTM	0.000139362	0.002	2.04266	5.96	sp|Q96AB3|ISOC2_HUMAN
Q9NTK5	OLA1_HUMAN	0.808061	0.497635	0.705322	-0.594186	-0.548974	-0.052971	0.730233	0.363115	0.763745	-2.75977	0.238952	-0.151163	+	GTM_HTM	0.0163826	0.0205926	2.05285	2.88011	sp|Q9NTK5|OLA1_HUMAN
Q9UL42	PNMA2_HUMAN	1.24402	1.0396	0.863949	-0.722498	-1.00446	-0.715336	0.99423	0.87776	0.501781	-1.53722	-0.871363	-0.670464	+	GTM_HTM	6.53589e-07	0	4.52145	11.0102	sp|Q9UL42|PNMA2_HUMAN
Q9ULC4	MCTS1_HUMAN	0.906069	0.865519	1.12914	-0.847622	-0.843092	-0.640722	0.808444	0.926565	0.921124	-1.64237	-0.837315	-0.745734	+	GTM_HTM	2.77684e-07	0	3.55975	12.0649	sp|Q9ULC4|MCTS1_HUMAN
