# Supplementary material for: Autoantigens in the trabecular meshwork and glaucoma‐specific alterations in the natural autoantibody repertoire
Source: Clin Transl Immunology. 2020 Feb 29;9(3):e01101. doi: 10.1002/cti2.1101 (PMC7049230; doi:10.1002/cti2.1101)
Supplement: Supplementary file 5 [file CTI2-9-e01101-s005.xlsx]

## Sheet: Table S4
Autoantigens in the Trabecular meshwork and glaucoma specific alterations in the natural autoantibody repertoire
Vanessa M. Beutgen, Carsten Schmelter, Norbert Pfeiffer, Franz H. Grus
Supplementary material
Supplementary table 4
Gene	Protein name	Company
ACTN1	Human ACTN1 full-length ORF ( NP_001093.1, 1 a.a. - 892 a.a.) recombinant protein	Abnova
PPP2R2B	Human PPP2R2B full-length ORF ( AAH31790, 1 a.a. - 443 a.a.) recombinant protein	Abnova
C1QBP	C1QBP (Human) Recombinant Protein (P01)	Abnova
MCTS1	Human MCTS1 full-length ORF ( AAH01013, 1 a.a. - 181 a.a.) recombinant protein	Abnova
PNMA2	Human PNMA2 full-length ORF ( AAH62301, 1 a.a. - 364 a.a.) recombinant protein	Abnova
IQGAP1	Human IQGAP1 partial ORF ( NP_003861, 611 a.a. - 710 a.a.) recombinant protein	Abnova
MYO1C	Human MYO1C full-length ORF ( NP_203693.2, 1 a.a. - 1028 a.a.) recombinant protein	Abnova
TARS	Human TARS full-length ORF ( NP_689508.3, 1 a.a. - 723 a.a.) recombinant protein	Abnova
HSP60	HSP60 (human), (recombinant)	Enzo lifescience
